# Supplementary material for: Endometrial Stromal Cells from Endometriosis Patients Reflect Lesion-Type-Specific Heterogeneity
Source: Cells. 2025 Nov 28;14(23):1891. doi: 10.3390/cells14231891 (PMC12691305; doi:10.3390/cells14231891)
Supplement: Supplementary file 1 [file cells-14-01891-s001.zip]

Archive with 1 entries (1 files):
- cells-3950509-supplementary.pdf
